# Supplementary material for: Infant rhesus macaques immunized against SARS-CoV-2 are protected against heterologous virus challenge one year later
Source: Sci Transl Med. 2022 Dec 1;14:eadd6383. doi: 10.1126/scitranslmed.add6383 (PMC9765459; doi:10.1126/scitranslmed.add6383)
Supplement: Supplementary file 3 — Data file S1 [file scitranslmed.add6383_data_file_s1.zip]

Archive with 1 entries (1 files):
- scitranslmed.add6383_data_file_s1.xlsx
