# Supplementary material for: Infant rhesus macaques immunized against SARS-CoV-2 are protected against heterologous virus challenge one year later
Source: Sci Transl Med. 2022 Dec 1;14:eadd6383. doi: 10.1126/scitranslmed.add6383 (PMC9765459; doi:10.1126/scitranslmed.add6383)
Supplement: Supplementary file 3 — Data file S1 [file scitranslmed.add6383_data_file_s1.zip › scitranslmed.add6383_data_file_s1.xlsx]

## Sheet: Figure 2
file for Milligan et al.
Sample	Measure	Animal ID	Group	Week 6	Week 22	Week 49	Week 52	Figure and Panel
Plasma	AUC log10 of B.1 (D614G) S-Specific IgG	49173	Protein	15.03	9.484		9.714	Figure 2, Panel A
Plasma	AUC log10 of B.1 (D614G) S-Specific IgG	49183	Protein	15.31	9.927		10.34
Plasma	AUC log10 of B.1 (D614G) S-Specific IgG	49190	Protein	15.5	10.5		10.28
Plasma	AUC log10 of B.1 (D614G) S-Specific IgG	49194	Protein	14.85	9.482		10.6
Plasma	AUC log10 of B.1 (D614G) S-Specific IgG	49197	Protein	16.66	8.962		9.263
Plasma	AUC log10 of B.1 (D614G) S-Specific IgG	49202	Protein	15.76	10.02		10.59
Plasma	AUC log10 of B.1 (D614G) S-Specific IgG	49206	Protein	15.57	9.472		10.05
Plasma	AUC log10 of B.1 (D614G) S-Specific IgG	49219	Protein	14.13	8.576		6.746
Plasma	AUC log10 of B.1 (D614G) S-Specific IgG	49181	mRNA	11.13	6.062		5.962
Plasma	AUC log10 of B.1 (D614G) S-Specific IgG	49189	mRNA	10.46	5.505		3.235
Plasma	AUC log10 of B.1 (D614G) S-Specific IgG	49191	mRNA	8.793	4.903		3.802
Plasma	AUC log10 of B.1 (D614G) S-Specific IgG	49195	mRNA	9.969	4.178		3.942
Plasma	AUC log10 of B.1 (D614G) S-Specific IgG	49198	mRNA	10.97	7.695		7.136
Plasma	AUC log10 of B.1 (D614G) S-Specific IgG	49201	mRNA	9.425	4.878		2.768
Plasma	AUC log10 of B.1 (D614G) S-Specific IgG	49204	mRNA	7.785	5.291		3.329
Plasma	AUC log10 of B.1 (D614G) S-Specific IgG	49207	mRNA	8.394	6.988		6.309
Plasma	B.1.617.2 S-Specific IgG	49173	Protein				10
Plasma	B.1.617.2 S-Specific IgG	49183	Protein				10.64
Plasma	B.1.617.2 S-Specific IgG	49190	Protein				9.875
Plasma	B.1.617.2 S-Specific IgG	49194	Protein				11.14
Plasma	B.1.617.2 S-Specific IgG	49197	Protein				9.848
Plasma	B.1.617.2 S-Specific IgG	49202	Protein				10.7
Plasma	B.1.617.2 S-Specific IgG	49206	Protein				10.25
Plasma	B.1.617.2 S-Specific IgG	49219	Protein				6.877
Plasma	B.1.617.2 S-Specific IgG	49181	mRNA				5.89
Plasma	B.1.617.2 S-Specific IgG	49189	mRNA				3.597
Plasma	B.1.617.2 S-Specific IgG	49191	mRNA				3.368
Plasma	B.1.617.2 S-Specific IgG	49195	mRNA				3.815
Plasma	B.1.617.2 S-Specific IgG	49198	mRNA				7.188
Plasma	B.1.617.2 S-Specific IgG	49201	mRNA				2.712
Plasma	B.1.617.2 S-Specific IgG	49204	mRNA				3.18
Plasma	B.1.617.2 S-Specific IgG	49207	mRNA				6.337
Nasal	B.1.617.2 RBD-Specific IgG	49173	Protein			0.837887		Figure 2, Panel B
Nasal	B.1.617.2 RBD-Specific IgG	49183	Protein			1.74508
Nasal	B.1.617.2 RBD-Specific IgG	49190	Protein			1.32558
Nasal	B.1.617.2 RBD-Specific IgG	49194	Protein			1.71748
Nasal	B.1.617.2 RBD-Specific IgG	49197	Protein			0.217239
Nasal	B.1.617.2 RBD-Specific IgG	49202	Protein			1.22366
Nasal	B.1.617.2 RBD-Specific IgG	49206	Protein			1.44714
Nasal	B.1.617.2 RBD-Specific IgG	49219	Protein			0.251177
Nasal	B.1.617.2 RBD-Specific IgG	49181	mRNA			0.101082
Nasal	B.1.617.2 RBD-Specific IgG	49189	mRNA			0.076121
Nasal	B.1.617.2 RBD-Specific IgG	49191	mRNA			0.0371429
Nasal	B.1.617.2 RBD-Specific IgG	49195	mRNA			0.0462611
Nasal	B.1.617.2 RBD-Specific IgG	49198	mRNA			0.282273
Nasal	B.1.617.2 RBD-Specific IgG	49201	mRNA			0.131439
Nasal	B.1.617.2 RBD-Specific IgG	49204	mRNA			0.0651466
Nasal	B.1.617.2 RBD-Specific IgG	49207	mRNA			0.136719
Salivary	B.1.617.2 RBD-Specific IgG	49173	Protein			1.88083
Salivary	B.1.617.2 RBD-Specific IgG	49183	Protein			2.10555
Salivary	B.1.617.2 RBD-Specific IgG	49190	Protein			1.64081
Salivary	B.1.617.2 RBD-Specific IgG	49194	Protein			2.65408
Salivary	B.1.617.2 RBD-Specific IgG	49197	Protein			0.276543
Salivary	B.1.617.2 RBD-Specific IgG	49202	Protein			2.08472
Salivary	B.1.617.2 RBD-Specific IgG	49206	Protein			1.01492
Salivary	B.1.617.2 RBD-Specific IgG	49219	Protein			0.332567
Salivary	B.1.617.2 RBD-Specific IgG	49181	mRNA			0.122053
Salivary	B.1.617.2 RBD-Specific IgG	49189	mRNA			0.160542
Salivary	B.1.617.2 RBD-Specific IgG	49191	mRNA			0.0634077
Salivary	B.1.617.2 RBD-Specific IgG	49195	mRNA			0.0967742
Salivary	B.1.617.2 RBD-Specific IgG	49198	mRNA			0.463343
Salivary	B.1.617.2 RBD-Specific IgG	49201	mRNA			0.214286
Salivary	B.1.617.2 RBD-Specific IgG	49204	mRNA			0.0986111
Salivary	B.1.617.2 RBD-Specific IgG	49207	mRNA			0.35443
Rectal	B.1.617.2 RBD-Specific IgG	49173	Protein			4.86275
Rectal	B.1.617.2 RBD-Specific IgG	49183	Protein			2.49151
Rectal	B.1.617.2 RBD-Specific IgG	49190	Protein			2.37454
Rectal	B.1.617.2 RBD-Specific IgG	49194	Protein			3.01647
Rectal	B.1.617.2 RBD-Specific IgG	49197	Protein			0.352443
Rectal	B.1.617.2 RBD-Specific IgG	49202	Protein			1.82816
Rectal	B.1.617.2 RBD-Specific IgG	49206	Protein			2.4604
Rectal	B.1.617.2 RBD-Specific IgG	49219	Protein			0.328189
Rectal	B.1.617.2 RBD-Specific IgG	49181	mRNA			0.194064
Rectal	B.1.617.2 RBD-Specific IgG	49189	mRNA			0.1675
Rectal	B.1.617.2 RBD-Specific IgG	49191	mRNA			0.12125
Rectal	B.1.617.2 RBD-Specific IgG	49195	mRNA			0.182645
Rectal	B.1.617.2 RBD-Specific IgG	49198	mRNA			0.703057
Rectal	B.1.617.2 RBD-Specific IgG	49201	mRNA			0.566917
Rectal	B.1.617.2 RBD-Specific IgG	49204	mRNA			0.101467
Rectal	B.1.617.2 RBD-Specific IgG	49207	mRNA			0.31731
Nasal	B.1.617.2 RBD-Specific IgA	49173	Protein			0.029228		Figure 2, Panel C
Nasal	B.1.617.2 RBD-Specific IgA	49183	Protein			0.0599346
Nasal	B.1.617.2 RBD-Specific IgA	49190	Protein			0.0292837
Nasal	B.1.617.2 RBD-Specific IgA	49194	Protein			0.0258863
Nasal	B.1.617.2 RBD-Specific IgA	49197	Protein			0.00699797
Nasal	B.1.617.2 RBD-Specific IgA	49202	Protein			0.0627242
Nasal	B.1.617.2 RBD-Specific IgA	49206	Protein			0.0161943
Nasal	B.1.617.2 RBD-Specific IgA	49219	Protein			0.0197687
Nasal	B.1.617.2 RBD-Specific IgA	49181	mRNA			0.00409592
Nasal	B.1.617.2 RBD-Specific IgA	49189	mRNA			0.00283458
Nasal	B.1.617.2 RBD-Specific IgA	49191	mRNA			0.00140746
Nasal	B.1.617.2 RBD-Specific IgA	49195	mRNA			0.00556836
Nasal	B.1.617.2 RBD-Specific IgA	49198	mRNA			0.00429876
Nasal	B.1.617.2 RBD-Specific IgA	49201	mRNA			0.00214293
Nasal	B.1.617.2 RBD-Specific IgA	49204	mRNA			0.00128866
Nasal	B.1.617.2 RBD-Specific IgA	49207	mRNA			0.007
Salivary	B.1.617.2 RBD-Specific IgA	49173	Protein			0.1008
Salivary	B.1.617.2 RBD-Specific IgA	49183	Protein			0.044677
Salivary	B.1.617.2 RBD-Specific IgA	49190	Protein			0.0304132
Salivary	B.1.617.2 RBD-Specific IgA	49194	Protein			0.017128
Salivary	B.1.617.2 RBD-Specific IgA	49197	Protein			0.0162948
Salivary	B.1.617.2 RBD-Specific IgA	49202	Protein			0.158415
Salivary	B.1.617.2 RBD-Specific IgA	49206	Protein			0.0161202
Salivary	B.1.617.2 RBD-Specific IgA	49219	Protein			0.0200695
Salivary	B.1.617.2 RBD-Specific IgA	49181	mRNA			0.00705623
Salivary	B.1.617.2 RBD-Specific IgA	49189	mRNA			0.00542425
Salivary	B.1.617.2 RBD-Specific IgA	49191	mRNA			0.0103573
Salivary	B.1.617.2 RBD-Specific IgA	49195	mRNA			0.00565657
Salivary	B.1.617.2 RBD-Specific IgA	49198	mRNA			0.406423
Salivary	B.1.617.2 RBD-Specific IgA	49201	mRNA			0.00489796
Salivary	B.1.617.2 RBD-Specific IgA	49204	mRNA			0.00340053
Salivary	B.1.617.2 RBD-Specific IgA	49207	mRNA			0.00861141

## Sheet: Figure 3
Sample	Measure	Animal ID	Group	Week 0	Week 4	Week 6	Week 8	Week 22	Week 52	Figure and Panel
Plasma	IgG Breadth Score	49173	Protein		13.12	19.75	22.27	17.04	18.92	Figure 3, Panel A
Plasma	IgG Breadth Score	49183	Protein		16.4	20.39	22.34	18.76	19.83
Plasma	IgG Breadth Score	49190	Protein		15.89	19.6	22.33	18.35	19.46
Plasma	IgG Breadth Score	49194	Protein		16.86	19.11	22.26	17.71	19.62
Plasma	IgG Breadth Score	49197	Protein		16.87	22.38	22.28	17.03	17.27
Plasma	IgG Breadth Score	49202	Protein		15.59	20.05	22.29	18.97	19.53
Plasma	IgG Breadth Score	49206	Protein		16.17	20.54	22.33	18.9	19.13
Plasma	IgG Breadth Score	49219	Protein		14.14	19.71	22.28	16.91	15
Plasma	IgG Breadth Score	49181	mRNA		13.33	17.21	21.08	14.6	14.55
Plasma	IgG Breadth Score	49189	mRNA		16.09	16.58	20.62	14.14	8.72
Plasma	IgG Breadth Score	49191	mRNA		11.62	15.03	19.49	13.56	8.73
Plasma	IgG Breadth Score	49195	mRNA		13.86	16.68	20.76	13.52	14.83
Plasma	IgG Breadth Score	49198	mRNA		15.04	18.44	21.67	17.35	16.79
Plasma	IgG Breadth Score	49201	mRNA		6.36	16.24	20.22	15.72	15.65
Plasma	IgG Breadth Score	49204	mRNA		12.7	16.93	20.89	15.18	14.1
Plasma	IgG Breadth Score	49207	mRNA		15.1	17.43	21.6	16.33	15.86
Plasma	D614G log10 MFI	Group Average	Protein	1.09	3.33	4.11	4.45	3.76	3.96	Figure 3, Panel B
Plasma	Alpha log10 MFI	Group Average	Protein	1.01	3.06	3.81	4.40567	3.43	3.62
Plasma	Beta log10 MFI	Group Average	Protein	1.15	3.26	4.01	4.44224	3.64	3.81
Plasma	Gamma log10 MFI	Group Average	Protein	0.89	3.09	3.91	4.42249	3.49	3.69
Plasma	Delta log10 MFI	Group Average	Protein	1.14	3.15	3.94	4.43	3.56	3.79
Plasma	Delta Plus log10 MFI	Group Average	Protein	1.05	3.22	4.02	4.43	3.56	3.81
Plasma	Eta log10 MFI	Group Average	Protein	1.25	3.17	3.96	4.43	3.61	3.85
Plasma	Iota log10 MFI	Group Average	Protein	0.88	3.16	3.91	4.43	3.53	3.75
Plasma	Kappa log10 MFI	Group Average	Protein	0.78	3.2	3.91	4.43	3.46	3.76
Plasma	Lambda log10 MFI	Group Average	Protein	1.24	3.46	4.12	4.45	3.84	4.08
Plasma	Omicron log10 MFI	Group Average	Protein	1.15	2.97	3.93	4.44	3.52	3.94
Plasma	D614G log10 MFI	Group Average	mRNA	1.12	3.11	3.6	4.36	3.15	3.14
Plasma	Alpha log10 MFI	Group Average	mRNA	1.14	2.56	3.11	3.92	2.79	2.74
Plasma	Beta log10 MFI	Group Average	mRNA	1.2	2.84	3.37	4.17	2.97	2.97
Plasma	Gamma log10 MFI	Group Average	mRNA	1.02	2.62	3.2	3.99	2.78	2.7
Plasma	Delta log10 MFI	Group Average	mRNA	1.02	3.01	3.49	4.32	3.09	3.03
Plasma	Delta Plus log10 MFI	Group Average	mRNA	1.04	2.91	3.48	4.22	3.02	3
Plasma	Eta log10 MFI	Group Average	mRNA	1.25	3.02	3.49	4.3	3.13	3.01
Plasma	Iota log10 MFI	Group Average	mRNA	0.76	2.58	3.23	4.02	2.85	2.81
Plasma	Kappa log10 MFI	Group Average	mRNA	0.68	2.54	3	3.88	2.73	2.63
Plasma	Lambda log10 MFI	Group Average	mRNA	1.28	3.01	3.66	4.38	3.24	3.22
Plasma	Omicron log10 MFI	Group Average	mRNA	1.19	2.63	3.2	4.04	2.81	2.88
Plasma	B.1.617.2 log10 MFI	49173	Protein				4.4259		3.7087	Figure 3, Panel C
Plasma	B.1.617.2 log10 MFI	49183	Protein				4.44153		3.94679
Plasma	B.1.617.2 log10 MFI	49190	Protein				4.44169		3.7841
Plasma	B.1.617.2 log10 MFI	49194	Protein				4.42327		3.84858
Plasma	B.1.617.2 log10 MFI	49197	Protein				4.42788		3.38869
Plasma	B.1.617.2 log10 MFI	49202	Protein				4.43146		3.82375
Plasma	B.1.617.2 log10 MFI	49206	Protein				4.43935		3.80181
Plasma	B.1.617.2 log10 MFI	49219	Protein				4.42916		2.98914
Plasma	B.1.1.529 log10 MFI	49173	Protein				4.43287		3.89179
Plasma	B.1.1.529 log10 MFI	49183	Protein				4.44665		3.96165
Plasma	B.1.1.529 log10 MFI	49190	Protein				4.43937		3.95185
Plasma	B.1.1.529 log10 MFI	49194	Protein				4.43119		3.93737
Plasma	B.1.1.529 log10 MFI	49197	Protein				4.42679		3.64246
Plasma	B.1.1.529 log10 MFI	49202	Protein				4.43741		4.06427
Plasma	B.1.1.529 log10 MFI	49206	Protein				4.44279		3.94387
Plasma	B.1.1.529 log10 MFI	49219	Protein				4.41972		3.23704
Plasma	B.1.617.2 log10 MFI	49181	mRNA				4.36006		3.00979
Plasma	B.1.617.2 log10 MFI	49189	mRNA				4.19415		2.46909
Plasma	B.1.617.2 log10 MFI	49191	mRNA				4.02892		2.50651
Plasma	B.1.617.2 log10 MFI	49195	mRNA				4.32079		3.05702
Plasma	B.1.617.2 log10 MFI	49198	mRNA				4.39633		3.37232
Plasma	B.1.617.2 log10 MFI	49201	mRNA				4.14903		3.09754
Plasma	B.1.617.2 log10 MFI	49204	mRNA				4.31659		2.82073
Plasma	B.1.617.2 log10 MFI	49207	mRNA				4.38198		3.23262
Plasma	B.1.1.529 log10 MFI	49181	mRNA				4.02382		2.77887
Plasma	B.1.1.529 log10 MFI	49189	mRNA				4.07106		2.50515
Plasma	B.1.1.529 log10 MFI	49191	mRNA				3.74255		2.52827
Plasma	B.1.1.529 log10 MFI	49195	mRNA				4.05503		2.97428
Plasma	B.1.1.529 log10 MFI	49198	mRNA				4.27795		3.34567
Plasma	B.1.1.529 log10 MFI	49201	mRNA				3.86352		3.22879
Plasma	B.1.1.529 log10 MFI	49204	mRNA				3.96314		2.76567
Plasma	B.1.1.529 log10 MFI	49207	mRNA				4.26779		3.24773

## Sheet: Figure 4
Sample	Measure	Animal ID	Group	Week 0	Week 4	Week 6	Week 8	Week 14	Week 18	Week 22	Week 26	Week 32	Week 36	Week 43	Week 49	Week 51	Week 52	Figure and Panel
Serum	ID50 Neutralizing Ab Titer, Pseudovirus, D614G	49173	Protein	20	44	32386	17382	5148	1357	1160	928	384	459	472			616	Figure 4, Panel A
Serum	ID50 Neutralizing Ab Titer, Pseudovirus, D614G	49183	Protein	20	159	59780	32915	7641	2037	1820	1997	906	883	911			1949
Serum	ID50 Neutralizing Ab Titer, Pseudovirus, D614G	49190	Protein	20	539	89867	25433	6744	2395	1613	1618	912	699	1129			1279
Serum	ID50 Neutralizing Ab Titer, Pseudovirus, D614G	49194	Protein	20	599	34440	13868	10809	1556	1197	1606	1212	946	1103			1309
Serum	ID50 Neutralizing Ab Titer, Pseudovirus, D614G	49197	Protein	20	426	59390	34823	3392	1234	1267	665	562	331	582			367
Serum	ID50 Neutralizing Ab Titer, Pseudovirus, D614G	49202	Protein	20	140	33361	24197	5739	2316	2001	1307	977	1736	837			810
Serum	ID50 Neutralizing Ab Titer, Pseudovirus, D614G	49206	Protein	20	144	55149	26703	6018	1490	2016	1528	1014	1239	974			700
Serum	ID50 Neutralizing Ab Titer, Pseudovirus, D614G	49219	Protein	20	146	1452	2162	6355	1529	1777	682	804	444	505			359
Serum	ID50 Neutralizing Ab Titer, Pseudovirus, D614G	49181	mRNA	20	175	11325	5240	1377	273	275	257	194	88	204			72
Serum	ID50 Neutralizing Ab Titer, Pseudovirus, D614G	49189	mRNA	20	329	10482	4106	606	284	317	86	55	54	121			73
Serum	ID50 Neutralizing Ab Titer, Pseudovirus, D614G	49191	mRNA	20	86	2012	1134	485	330	258	125	69	68	68			47
Serum	ID50 Neutralizing Ab Titer, Pseudovirus, D614G	49195	mRNA	20	154	8935	2946	375	300	178	75	48	46	94			53
Serum	ID50 Neutralizing Ab Titer, Pseudovirus, D614G	49198	mRNA	20	244	5939	3656	2741	1315	962	362	311	279	304			198
Serum	ID50 Neutralizing Ab Titer, Pseudovirus, D614G	49201	mRNA	20	63	2565	1790	1764	713	690	340	311	230	243			240
Serum	ID50 Neutralizing Ab Titer, Pseudovirus, D614G	49204	mRNA	20	58	1496	2222	905	295	270	224	87	65	149			41
Serum	ID50 Neutralizing Ab Titer, Pseudovirus, D614G	49207	mRNA	20	486	6922	9853	6423	1374	1010	414	223	277	265			226
Serum	ID50 Neutralizing Ab Titer, Whole Virus, D614G	49173	Protein	1023	2810	60331	29982	12326	13576	30123	11186	3914	4153		11822	2772	3496	Figure 4, Panel B
Serum	ID50 Neutralizing Ab Titer, Whole Virus, D614G	49183	Protein	781	2701	96338	71904	18662	59145	60329	15207	47894	18100		17317	20438	18664
Serum	ID50 Neutralizing Ab Titer, Whole Virus, D614G	49190	Protein	1006	2302	88177	41279	28701	42341	30062	32502	17883	22386		14400	4499	12606
Serum	ID50 Neutralizing Ab Titer, Whole Virus, D614G	49194	Protein	848	5201	79660	39913	17771	35944	46522	21690	43935	23396		5974	9585	8553
Serum	ID50 Neutralizing Ab Titer, Whole Virus, D614G	49197	Protein	61	1385	115848	34867	12231	19934	17268	15750	6745	21181		8025	2646	6858
Serum	ID50 Neutralizing Ab Titer, Whole Virus, D614G	49202	Protein	380	1193	42119	77053	13407	51663	19251	15033	7366	11051		6697	7292	10657
Serum	ID50 Neutralizing Ab Titer, Whole Virus, D614G	49206	Protein	582	4631	70034	93057	23864	23539	27137	32588	10515	11296		5771	8363	5481
Serum	ID50 Neutralizing Ab Titer, Whole Virus, D614G	49219	Protein	958	2493	44460	8952	6762	22992	8711	4641	5046	3740		1969	1963	13560
Serum	ID50 Neutralizing Ab Titer, Whole Virus, D614G	49181	mRNA	882	1748	78089	34694	5548	9393	8503	4561	7473	2190		5481
Serum	ID50 Neutralizing Ab Titer, Whole Virus, D614G	49189	mRNA	1053	6165	23230	15480	4187	11630	12797	2715	4027	3211		3184
Serum	ID50 Neutralizing Ab Titer, Whole Virus, D614G	49191	mRNA	316	4414	13591	5514	3361	11937	7875	3776	5391	4964		1492
Serum	ID50 Neutralizing Ab Titer, Whole Virus, D614G	49195	mRNA	700	4745	27686	10498	3476	5612	2244	1285	1092	1063		1012
Serum	ID50 Neutralizing Ab Titer, Whole Virus, D614G	49198	mRNA	214	1672	82350	26602	249	24897	23142	11876	4849	6674		3219
Serum	ID50 Neutralizing Ab Titer, Whole Virus, D614G	49201	mRNA	572	598	20443	4345	314	10442	15936	8631	6348	6090		7434
Serum	ID50 Neutralizing Ab Titer, Whole Virus, D614G	49204	mRNA	518	716	34816	6435	986	10093	5321	1943	1521	2081		823
Serum	ID50 Neutralizing Ab Titer, Whole Virus, D614G	49207	mRNA	334	1947	81632	19453	624	15294	16576	4950	2201	5626		1045
Serum	ID50 Neutralizing Ab Titer, Pseudovirus, B.1.617.2	49173	Protein			8429								474			446	Figure 4, Panel C
Serum	ID50 Neutralizing Ab Titer, Pseudovirus, B.1.617.2	49183	Protein			25118								722			785
Serum	ID50 Neutralizing Ab Titer, Pseudovirus, B.1.617.2	49190	Protein			45907								610			453
Serum	ID50 Neutralizing Ab Titer, Pseudovirus, B.1.617.2	49194	Protein			15532								459			989
Serum	ID50 Neutralizing Ab Titer, Pseudovirus, B.1.617.2	49197	Protein			59979								295			489
Serum	ID50 Neutralizing Ab Titer, Pseudovirus, B.1.617.2	49202	Protein			86837								479			1768
Serum	ID50 Neutralizing Ab Titer, Pseudovirus, B.1.617.2	49206	Protein			48883								469			828
Serum	ID50 Neutralizing Ab Titer, Pseudovirus, B.1.617.2	49219	Protein			5686								201			275
Serum	ID50 Neutralizing Ab Titer, Pseudovirus, B.1.617.2	49181	mRNA			2164								63			153
Serum	ID50 Neutralizing Ab Titer, Pseudovirus, B.1.617.2	49189	mRNA			7917								57			91
Serum	ID50 Neutralizing Ab Titer, Pseudovirus, B.1.617.2	49191	mRNA			3496								54			57
Serum	ID50 Neutralizing Ab Titer, Pseudovirus, B.1.617.2	49195	mRNA			2892								60			59
Serum	ID50 Neutralizing Ab Titer, Pseudovirus, B.1.617.2	49198	mRNA			1823								125			86
Serum	ID50 Neutralizing Ab Titer, Pseudovirus, B.1.617.2	49201	mRNA			1608								85			156
Serum	ID50 Neutralizing Ab Titer, Pseudovirus, B.1.617.2	49204	mRNA			1023								46			<20
Serum	ID50 Neutralizing Ab Titer, Pseudovirus, B.1.617.2	49207	mRNA			2781								152			96
Plasma	AUC of Binding to B.1.1.7 S	49173	Protein			201.74			192.272									Figure 4, Panel D
Plasma	AUC of Binding to B.1.1.7 S	49183	Protein			200.871			195.711
Plasma	AUC of Binding to B.1.1.7 S	49190	Protein			200.217			196.155
Plasma	AUC of Binding to B.1.1.7 S	49194	Protein			194.076			188.469
Plasma	AUC of Binding to B.1.1.7 S	49197	Protein			195.399			192.907
Plasma	AUC of Binding to B.1.1.7 S	49202	Protein			199.072			195.34
Plasma	AUC of Binding to B.1.1.7 S	49206	Protein			198.103			192.565
Plasma	AUC of Binding to B.1.1.7 S	49219	Protein			198.51			188.414
Plasma	AUC of Binding to B.1.1.7 S	49181	mRNA			198.548			197.224
Plasma	AUC of Binding to B.1.1.7 S	49189	mRNA			200.121			191.508
Plasma	AUC of Binding to B.1.1.7 S	49191	mRNA			195.664			191.009
Plasma	AUC of Binding to B.1.1.7 S	49195	mRNA			194.291			187.793
Plasma	AUC of Binding to B.1.1.7 S	49198	mRNA			192.141			190.481
Plasma	AUC of Binding to B.1.1.7 S	49201	mRNA			192.841			194.337
Plasma	AUC of Binding to B.1.1.7 S	49204	mRNA			194.415			189.464
Plasma	AUC of Binding to B.1.1.7 S	49207	mRNA			194.876			192.219
Plasma	AUC of Degranulation, B.1 (D614G)	49173	Protein			7.44917			0.963333								0.8584	Figure 4, Panel E
Plasma	AUC of Degranulation, B.1 (D614G)	49183	Protein			8.98917			2.72667								2.79
Plasma	AUC of Degranulation, B.1 (D614G)	49190	Protein			7.8325			8.9325								0.5245
Plasma	AUC of Degranulation, B.1 (D614G)	49194	Protein			7.7975			3.445								0
Plasma	AUC of Degranulation, B.1 (D614G)	49197	Protein			13.3695			6.1445								0.1264
Plasma	AUC of Degranulation, B.1 (D614G)	49202	Protein			7.365			2.205								4.03
Plasma	AUC of Degranulation, B.1 (D614G)	49206	Protein			8.505			2.125								3.527
Plasma	AUC of Degranulation, B.1 (D614G)	49219	Protein			6.02			1.805								0
Plasma	AUC of Degranulation, B.1 (D614G)	49181	mRNA			3.32917			0.06								0
Plasma	AUC of Degranulation, B.1 (D614G)	49189	mRNA			0			0								0
Plasma	AUC of Degranulation, B.1 (D614G)	49191	mRNA			3.827			3.192								0
Plasma	AUC of Degranulation, B.1 (D614G)	49195	mRNA			2.8145			0.3495								1.27594
Plasma	AUC of Degranulation, B.1 (D614G)	49198	mRNA			1.8825			0.8425								0
Plasma	AUC of Degranulation, B.1 (D614G)	49201	mRNA			1.3575			0								1.764
Plasma	AUC of Degranulation, B.1 (D614G)	49204	mRNA			1.315			0.1525								0
Plasma	AUC of Degranulation, B.1 (D614G)	49207	mRNA			2.185			0								0
Plasma	AUC of Degranulation, B.1.617.2	49173	Protein			5.638			1.385								0	Figure 4, Panel F
Plasma	AUC of Degranulation, B.1.617.3	49183	Protein			6.969			1.326								0
Plasma	AUC of Degranulation, B.1.617.4	49190	Protein			2.651			0								0
Plasma	AUC of Degranulation, B.1.617.5	49194	Protein			4.8597			0								1.4797
Plasma	AUC of Degranulation, B.1.617.6	49197	Protein			5.642			0								0
Plasma	AUC of Degranulation, B.1.617.7	49202	Protein			11.4715			0.3098								1.9745
Plasma	AUC of Degranulation, B.1.617.8	49206	Protein			12.6407			2.0726								0
Plasma	AUC of Degranulation, B.1.617.9	49219	Protein			6.94034			0								0
Plasma	AUC of Degranulation, B.1.617.10	49181	mRNA			0.161			1.385								0.4855
Plasma	AUC of Degranulation, B.1.617.11	49189	mRNA			1.085			2.407								0
Plasma	AUC of Degranulation, B.1.617.12	49191	mRNA			0.13			0								0
Plasma	AUC of Degranulation, B.1.617.13	49195	mRNA			3.0087			0								0
Plasma	AUC of Degranulation, B.1.617.14	49198	mRNA			0			0.4861								0
Plasma	AUC of Degranulation, B.1.617.15	49201	mRNA			0			3.577								0.8474
Plasma	AUC of Degranulation, B.1.617.16	49204	mRNA			4.4577			1.7076								1.6576
Plasma	AUC of Degranulation, B.1.617.17	49207	mRNA			0.903936			0.938								0.167

## Sheet: Figure 5
Sample	Measure	Animal ID	Group	Week 14	Week 52	Figure and Panel
PBMC	% Cytokine+ CD4+ T Cells, WT	49173	Protein	0.0601	0.73345	Figure 5, Panel A
PBMC	% Cytokine+ CD4+ T Cells, WT	49183	Protein	0.0442	0.467221
PBMC	% Cytokine+ CD4+ T Cells, WT	49190	Protein	0.1259	1.44624
PBMC	% Cytokine+ CD4+ T Cells, WT	49194	Protein	0.0792	1.37281
PBMC	% Cytokine+ CD4+ T Cells, WT	49197	Protein	0.0869	0.48302
PBMC	% Cytokine+ CD4+ T Cells, WT	49202	Protein	0.0956	1.39968
PBMC	% Cytokine+ CD4+ T Cells, WT	49206	Protein	0.067	2.16824
PBMC	% Cytokine+ CD4+ T Cells, WT	49219	Protein	0.0917	2.02488
PBMC	% Cytokine+ CD4+ T Cells, WT	49181	mRNA	0.4858	3.51504
PBMC	% Cytokine+ CD4+ T Cells, WT	49189	mRNA	0.4454	6.25616
PBMC	% Cytokine+ CD4+ T Cells, WT	49191	mRNA	0.1581	0.61222
PBMC	% Cytokine+ CD4+ T Cells, WT	49195	mRNA	0.2912	2.64789
PBMC	% Cytokine+ CD4+ T Cells, WT	49198	mRNA	0.4879	1.75444
PBMC	% Cytokine+ CD4+ T Cells, WT	49201	mRNA	0.172	6.199
PBMC	% Cytokine+ CD4+ T Cells, WT	49204	mRNA	0.3997	0.93899
PBMC	% Cytokine+ CD4+ T Cells, WT	49207	mRNA	0.4231	1.47915
PBMC	% Cytokine+ CD8+ T Cells, WT	49173	Protein	0.166	0.128
PBMC	% Cytokine+ CD8+ T Cells, WT	49183	Protein	0.161	0.80294
PBMC	% Cytokine+ CD8+ T Cells, WT	49190	Protein	0.0258	0.7062
PBMC	% Cytokine+ CD8+ T Cells, WT	49194	Protein	0.519	0.947
PBMC	% Cytokine+ CD8+ T Cells, WT	49197	Protein	0.004	0.57401
PBMC	% Cytokine+ CD8+ T Cells, WT	49202	Protein	0.172	0.97212
PBMC	% Cytokine+ CD8+ T Cells, WT	49206	Protein	0.004	1.61565
PBMC	% Cytokine+ CD8+ T Cells, WT	49219	Protein	0.043	0.79174
PBMC	% Cytokine+ CD8+ T Cells, WT	49181	mRNA	0.079	4.04815
PBMC	% Cytokine+ CD8+ T Cells, WT	49189	mRNA	0.0592	7.09078
PBMC	% Cytokine+ CD8+ T Cells, WT	49191	mRNA	0.063	0.98598
PBMC	% Cytokine+ CD8+ T Cells, WT	49195	mRNA	0.03	3.83547
PBMC	% Cytokine+ CD8+ T Cells, WT	49198	mRNA	0.192	1.73428
PBMC	% Cytokine+ CD8+ T Cells, WT	49201	mRNA	0.075	4.42148
PBMC	% Cytokine+ CD8+ T Cells, WT	49204	mRNA	0.208	0.9481
PBMC	% Cytokine+ CD8+ T Cells, WT	49207	mRNA	0.189	1.19362
PBMC	% Cytokine+ CD4+ T Cells, B.1.617.2	49173	Protein		1.82707	Figure 5, Panel B
PBMC	% Cytokine+ CD4+ T Cells, B.1.617.2	49183	Protein		2.23738
PBMC	% Cytokine+ CD4+ T Cells, B.1.617.2	49190	Protein		2.25591
PBMC	% Cytokine+ CD4+ T Cells, B.1.617.2	49194	Protein		2.50332
PBMC	% Cytokine+ CD4+ T Cells, B.1.617.2	49197	Protein		0.70095
PBMC	% Cytokine+ CD4+ T Cells, B.1.617.2	49202	Protein		1.09586
PBMC	% Cytokine+ CD4+ T Cells, B.1.617.2	49206	Protein		0.90404
PBMC	% Cytokine+ CD4+ T Cells, B.1.617.2	49219	Protein		1.52097
PBMC	% Cytokine+ CD4+ T Cells, B.1.617.2	49181	mRNA		1.43526
PBMC	% Cytokine+ CD4+ T Cells, B.1.617.2	49189	mRNA		1.81413
PBMC	% Cytokine+ CD4+ T Cells, B.1.617.2	49191	mRNA		1.32305
PBMC	% Cytokine+ CD4+ T Cells, B.1.617.2	49195	mRNA		1.82335
PBMC	% Cytokine+ CD4+ T Cells, B.1.617.2	49198	mRNA		2.25305
PBMC	% Cytokine+ CD4+ T Cells, B.1.617.2	49201	mRNA		1.06414
PBMC	% Cytokine+ CD4+ T Cells, B.1.617.2	49204	mRNA		0.697
PBMC	% Cytokine+ CD4+ T Cells, B.1.617.2	49207	mRNA		0.64289
PBMC	% Cytokine+ CD4+ T Cells, B.1.1.529	49173	Protein		0.569618
PBMC	% Cytokine+ CD4+ T Cells, B.1.1.529	49183	Protein		0.84828
PBMC	% Cytokine+ CD4+ T Cells, B.1.1.529	49190	Protein		2.73865
PBMC	% Cytokine+ CD4+ T Cells, B.1.1.529	49194	Protein		2.57683
PBMC	% Cytokine+ CD4+ T Cells, B.1.1.529	49197	Protein		0.47987
PBMC	% Cytokine+ CD4+ T Cells, B.1.1.529	49202	Protein		1.37504
PBMC	% Cytokine+ CD4+ T Cells, B.1.1.529	49206	Protein		1.23581
PBMC	% Cytokine+ CD4+ T Cells, B.1.1.529	49219	Protein		0
PBMC	% Cytokine+ CD4+ T Cells, B.1.1.529	49181	mRNA		2.03986
PBMC	% Cytokine+ CD4+ T Cells, B.1.1.529	49189	mRNA		2.55712
PBMC	% Cytokine+ CD4+ T Cells, B.1.1.529	49191	mRNA		1.07199
PBMC	% Cytokine+ CD4+ T Cells, B.1.1.529	49195	mRNA		3.17384
PBMC	% Cytokine+ CD4+ T Cells, B.1.1.529	49198	mRNA		1.1054
PBMC	% Cytokine+ CD4+ T Cells, B.1.1.529	49201	mRNA		1.68769
PBMC	% Cytokine+ CD4+ T Cells, B.1.1.529	49204	mRNA		0.619
PBMC	% Cytokine+ CD4+ T Cells, B.1.1.529	49207	mRNA		0.374602
PBMC	% Cytokine+ CD8+ T Cells, B.1.617.2	49173	Protein		2.76332
PBMC	% Cytokine+ CD8+ T Cells, B.1.617.2	49183	Protein		0.96745
PBMC	% Cytokine+ CD8+ T Cells, B.1.617.2	49190	Protein		1.11229
PBMC	% Cytokine+ CD8+ T Cells, B.1.617.2	49194	Protein		0.77784
PBMC	% Cytokine+ CD8+ T Cells, B.1.617.2	49197	Protein		0.56935
PBMC	% Cytokine+ CD8+ T Cells, B.1.617.2	49202	Protein		0.79571
PBMC	% Cytokine+ CD8+ T Cells, B.1.617.2	49206	Protein		2.1206
PBMC	% Cytokine+ CD8+ T Cells, B.1.617.2	49219	Protein		0.7669
PBMC	% Cytokine+ CD8+ T Cells, B.1.617.2	49181	mRNA		1.12459
PBMC	% Cytokine+ CD8+ T Cells, B.1.617.2	49189	mRNA		2.07622
PBMC	% Cytokine+ CD8+ T Cells, B.1.617.2	49191	mRNA		1.62253
PBMC	% Cytokine+ CD8+ T Cells, B.1.617.2	49195	mRNA		2.57521
PBMC	% Cytokine+ CD8+ T Cells, B.1.617.2	49198	mRNA		1.57525
PBMC	% Cytokine+ CD8+ T Cells, B.1.617.2	49201	mRNA		1.53438
PBMC	% Cytokine+ CD8+ T Cells, B.1.617.2	49204	mRNA		0.47285
PBMC	% Cytokine+ CD8+ T Cells, B.1.617.2	49207	mRNA		0.2068
PBMC	% Cytokine+ CD8+ T Cells, B.1.1.529	49173	Protein		0.21103
PBMC	% Cytokine+ CD8+ T Cells, B.1.1.529	49183	Protein		0.88333
PBMC	% Cytokine+ CD8+ T Cells, B.1.1.529	49190	Protein		n.t.
PBMC	% Cytokine+ CD8+ T Cells, B.1.1.529	49194	Protein		0.30096
PBMC	% Cytokine+ CD8+ T Cells, B.1.1.529	49197	Protein		0.70977
PBMC	% Cytokine+ CD8+ T Cells, B.1.1.529	49202	Protein		0.93667
PBMC	% Cytokine+ CD8+ T Cells, B.1.1.529	49206	Protein		2.01258
PBMC	% Cytokine+ CD8+ T Cells, B.1.1.529	49219	Protein		1.0295
PBMC	% Cytokine+ CD8+ T Cells, B.1.1.529	49181	mRNA		1.833
PBMC	% Cytokine+ CD8+ T Cells, B.1.1.529	49189	mRNA		1.84562
PBMC	% Cytokine+ CD8+ T Cells, B.1.1.529	49191	mRNA		0.72363
PBMC	% Cytokine+ CD8+ T Cells, B.1.1.529	49195	mRNA		2.70329
PBMC	% Cytokine+ CD8+ T Cells, B.1.1.529	49198	mRNA		0.726
PBMC	% Cytokine+ CD8+ T Cells, B.1.1.529	49201	mRNA		1.68353
PBMC	% Cytokine+ CD8+ T Cells, B.1.1.529	49204	mRNA		0.23685
PBMC	% Cytokine+ CD8+ T Cells, B.1.1.529	49207	mRNA		0.17283

## Sheet: Figure 6
Sample	Measure	Animal ID	Group	Day 1	Day 2	Day 4	Day 7	Figure and Panel
Nasal Swabs	N Gene (log10 copies/ml)	49173	Protein	1	3.58272e+07	1	1	Figure 6, Panel A
Nasal Swabs	N Gene (log10 copies/ml)	49183	Protein	34269.7	47548.6	0.1	0.1
Nasal Swabs	N Gene (log10 copies/ml)	49190	Protein	306.49	1296.46	1071.17	2.30385e+09
Nasal Swabs	N Gene (log10 copies/ml)	49194	Protein	29577.4	2545.25	7681.39	0.1
Nasal Swabs	N Gene (log10 copies/ml)	49197	Protein	135984	3240.63	0.1	0.1
Nasal Swabs	N Gene (log10 copies/ml)	49202	Protein	0.1	772546	0.1	0.1
Nasal Swabs	N Gene (log10 copies/ml)	49206	Protein	2987.17	880.14	0.1	0.1
Nasal Swabs	N Gene (log10 copies/ml)	49219	Protein	4.26197e+06	6.14471e+07	1.51074e+06	5.14241e+06
Nasal Swabs	N Gene (log10 copies/ml)	49181	mRNA	276841	180825	1.7524e+07	5105.19
Nasal Swabs	N Gene (log10 copies/ml)	49189	mRNA	75962.9	6199773512	2.25724e+07	882741
Nasal Swabs	N Gene (log10 copies/ml)	49191	mRNA	11262.1	1.08644e+06	5102.36	212836
Nasal Swabs	N Gene (log10 copies/ml)	49195	mRNA	32440.8	1.0094e+07	1070.18	35016.3
Nasal Swabs	N Gene (log10 copies/ml)	49198	mRNA	69213	1.76736e+08	5767.44	7977.88
Nasal Swabs	N Gene (log10 copies/ml)	49201	mRNA	6305.63	1679.77	126.74	754333
Nasal Swabs	N Gene (log10 copies/ml)	49204	mRNA	25738.7	4.21534e+07	1.5783e+07	16712.2
Nasal Swabs	N Gene (log10 copies/ml)	49207	mRNA	5085.34	3.47547e+08	6.72454e+07	1208.07
Nasal Swabs	N Gene (log10 copies/ml)	48549	Control	78906.5	9.40795e+08	213588	559.53
Nasal Swabs	N Gene (log10 copies/ml)	48651	Control	62971.5	1.93158e+08	200489	622633
Nasal Swabs	N Gene (log10 copies/ml)	48816	Control	1.92473e+06	73310.1	4.20125e+06	6.2848e+06
Nasal Swabs	N Gene (log10 copies/ml)	48997	Control	1.24168e+06	4.36413e+09	3.39015e+07	8.51985e+06
Nasal Swabs	N Gene (log10 copies/ml)	49059	Control	37759.4	1.9753e+06	149470	1.30219e+08
Nasal Swabs	N Gene (log10 copies/ml)	49228	Control	21768.5	3.22474e+07	2.69954e+08	1.38578e+09
Nasal Swabs	N Gene (log10 copies/ml)	49231	Control	1.59836e+07	7.76863e+07	4.45312e+07	43890.3
Nasal Swabs	N Gene (log10 copies/ml)	49238	Control	0.1	13698.3	441882	0.1
Pharyngeal Swabs	N Gene (log10 copies/ml)	49173	Protein	55156.8	0.1	1799.35	44869.3	Figure 6, Panel B
Pharyngeal Swabs	N Gene (log10 copies/ml)	49183	Protein	557105	1.19762e+07	0.1	0.1
Pharyngeal Swabs	N Gene (log10 copies/ml)	49190	Protein	1625.36	25482.2	0.1	259052
Pharyngeal Swabs	N Gene (log10 copies/ml)	49194	Protein	127.91	1091.06	0.1	0.1
Pharyngeal Swabs	N Gene (log10 copies/ml)	49197	Protein	17079	117.56	17573.4	126939
Pharyngeal Swabs	N Gene (log10 copies/ml)	49202	Protein	194.07	0.1	0.1	0.1
Pharyngeal Swabs	N Gene (log10 copies/ml)	49206	Protein	10783.8	672.6	0.1	2157.29
Pharyngeal Swabs	N Gene (log10 copies/ml)	49219	Protein	2.66823e+06	3.42601e+06	11408.8	4160.73
Pharyngeal Swabs	N Gene (log10 copies/ml)	49181	mRNA	7967.4	9371.12	199.49	2492.66
Pharyngeal Swabs	N Gene (log10 copies/ml)	49189	mRNA	601.53	4584.75	38206.8	2.14385e+06
Pharyngeal Swabs	N Gene (log10 copies/ml)	49191	mRNA	163822	0.1	8753.12	419691
Pharyngeal Swabs	N Gene (log10 copies/ml)	49195	mRNA	0.1	78779	3641.04	227669
Pharyngeal Swabs	N Gene (log10 copies/ml)	49198	mRNA	5302.57	35311.5	0.1	41858.9
Pharyngeal Swabs	N Gene (log10 copies/ml)	49201	mRNA	133758	2829.53	282052	6445.58
Pharyngeal Swabs	N Gene (log10 copies/ml)	49204	mRNA	236957	24119.7	16392.5	1313.8
Pharyngeal Swabs	N Gene (log10 copies/ml)	49207	mRNA	191832	214448	2717.54	80882.3
Pharyngeal Swabs	N Gene (log10 copies/ml)	48549	Control	1.65379e+07	8.92577e+08	1.62659e+07	0.1
Pharyngeal Swabs	N Gene (log10 copies/ml)	48651	Control	7554.23	4.15698e+07	254462	4.9606e+06
Pharyngeal Swabs	N Gene (log10 copies/ml)	48816	Control	0.1	2.24582e+09	4.14469e+08	89045.7
Pharyngeal Swabs	N Gene (log10 copies/ml)	48997	Control	6.96098e+06	78305.8	308908	164344
Pharyngeal Swabs	N Gene (log10 copies/ml)	49059	Control	89577.4	9.06588e+07	7.18238e+08	2.51219e+07
Pharyngeal Swabs	N Gene (log10 copies/ml)	49228	Control	519676	4.52499e+07	24134.8	0.1
Pharyngeal Swabs	N Gene (log10 copies/ml)	49231	Control	8.36136e+06	8.65703e+06	3.88515e+06	1604.72
Pharyngeal Swabs	N Gene (log10 copies/ml)	49238	Control	3.24166e+06	5.04785e+07	2.94891e+06	1.30729e+07
BAL Fluid	N Gene (log10 copies/ml)	49173	Protein		5.17	5.65	3.51	Figure 6, Panel C
BAL Fluid	N Gene (log10 copies/ml)	49183	Protein		4.71	-1	2.6
BAL Fluid	N Gene (log10 copies/ml)	49190	Protein		8.09	2.85	-1
BAL Fluid	N Gene (log10 copies/ml)	49194	Protein		6.37	n.t.	n.t.
BAL Fluid	N Gene (log10 copies/ml)	49197	Protein		8.44	8.55	n.t.
BAL Fluid	N Gene (log10 copies/ml)	49202	Protein		n.t.	3.95	-1
BAL Fluid	N Gene (log10 copies/ml)	49206	Protein		8.69	3.77	n.t.
BAL Fluid	N Gene (log10 copies/ml)	49219	Protein		6.21	5.19	n.t.
BAL Fluid	N Gene (log10 copies/ml)	49181	mRNA		n.t.	n.t.	n.t.
BAL Fluid	N Gene (log10 copies/ml)	49189	mRNA		6.88	5.01	n.t.
BAL Fluid	N Gene (log10 copies/ml)	49191	mRNA		7.93	n.t.	5.49
BAL Fluid	N Gene (log10 copies/ml)	49195	mRNA		9.22	4.09	n.t.
BAL Fluid	N Gene (log10 copies/ml)	49198	mRNA		8.55	4.61	n.t.
BAL Fluid	N Gene (log10 copies/ml)	49201	mRNA		5.32	1.06	n.t.
BAL Fluid	N Gene (log10 copies/ml)	49204	mRNA		7.19	5.21	4.53
BAL Fluid	N Gene (log10 copies/ml)	49207	mRNA		9.06	n.t.	n.t.
BAL Fluid	N Gene (log10 copies/ml)	48549	Control		7.06	8.03	n.t.
BAL Fluid	N Gene (log10 copies/ml)	48651	Control		7.3	7.62	4.76
BAL Fluid	N Gene (log10 copies/ml)	48816	Control		n.t.	8.27	6
BAL Fluid	N Gene (log10 copies/ml)	48997	Control		7.64	1.68	7.04
BAL Fluid	N Gene (log10 copies/ml)	49059	Control		n.t.	9.4	n.t.
BAL Fluid	N Gene (log10 copies/ml)	49228	Control		4.77	9.31	n.t.
BAL Fluid	N Gene (log10 copies/ml)	49231	Control		9.13	n.t.	6.4
BAL Fluid	N Gene (log10 copies/ml)	49238	Control		11.43	8.25	6.7
Nasal Secretions	AUC of vRNA	49173	Protein				13.68	Figure 6, Panel D
Nasal Secretions	AUC of vRNA	49183	Protein				11.55
Nasal Secretions	AUC of vRNA	49190	Protein				28.77
Nasal Secretions	AUC of vRNA	49194	Protein				18.41
Nasal Secretions	AUC of vRNA	49197	Protein				12.84
Nasal Secretions	AUC of vRNA	49202	Protein				11.27
Nasal Secretions	AUC of vRNA	49206	Protein				10.4
Nasal Secretions	AUC of vRNA	49219	Protein				43.83
Nasal Secretions	AUC of vRNA	49181	mRNA				36.65
Nasal Secretions	AUC of vRNA	49189	mRNA				46.54
Nasal Secretions	AUC of vRNA	49191	mRNA				30.07
Nasal Secretions	AUC of vRNA	49195	mRNA				29.09
Nasal Secretions	AUC of vRNA	49198	mRNA				32.14
Nasal Secretions	AUC of vRNA	49201	mRNA				22.42
Nasal Secretions	AUC of vRNA	49204	mRNA				39.86
Nasal Secretions	AUC of vRNA	49207	mRNA				40.42
Nasal Secretions	AUC of vRNA	48549	Control				35.47
Nasal Secretions	AUC of vRNA	48651	Control				38.85
Nasal Secretions	AUC of vRNA	48816	Control				39.98
Nasal Secretions	AUC of vRNA	48997	Control				49.42
Nasal Secretions	AUC of vRNA	49059	Control				38.81
Nasal Secretions	AUC of vRNA	49228	Control				50.08
Nasal Secretions	AUC of vRNA	49231	Control				44.75
Nasal Secretions	AUC of vRNA	49238	Control				19.96
Oropharyngeal Secretions	AUC of vRNA	49173	Protein				19.53
Oropharyngeal Secretions	AUC of vRNA	49183	Protein				18.26
Oropharyngeal Secretions	AUC of vRNA	49190	Protein				16.02
Oropharyngeal Secretions	AUC of vRNA	49194	Protein				8.981
Oropharyngeal Secretions	AUC of vRNA	49197	Protein				25.3
Oropharyngeal Secretions	AUC of vRNA	49202	Protein				6.896
Oropharyngeal Secretions	AUC of vRNA	49206	Protein				11.69
Oropharyngeal Secretions	AUC of vRNA	49219	Protein				31.43
Oropharyngeal Secretions	AUC of vRNA	49181	mRNA				20.41
Oropharyngeal Secretions	AUC of vRNA	49189	mRNA				28.99
Oropharyngeal Secretions	AUC of vRNA	49191	mRNA				22.23
Oropharyngeal Secretions	AUC of vRNA	49195	mRNA				24.95
Oropharyngeal Secretions	AUC of vRNA	49198	mRNA				15.58
Oropharyngeal Secretions	AUC of vRNA	49201	mRNA				29.31
Oropharyngeal Secretions	AUC of vRNA	49204	mRNA				26.82
Oropharyngeal Secretions	AUC of vRNA	49207	mRNA				28.89
Oropharyngeal Secretions	AUC of vRNA	48549	Control				37.16
Oropharyngeal Secretions	AUC of vRNA	48651	Control				38.57
Oropharyngeal Secretions	AUC of vRNA	48816	Control				43.59
Oropharyngeal Secretions	AUC of vRNA	48997	Control				35.36
Oropharyngeal Secretions	AUC of vRNA	49059	Control				49.8
Oropharyngeal Secretions	AUC of vRNA	49228	Control				26.86
Oropharyngeal Secretions	AUC of vRNA	49231	Control				38.24
Oropharyngeal Secretions	AUC of vRNA	49238	Control				44.55
Lung	N Gene (log10 copies/30 mg)	49173	Protein				-1	Figure 6, Panel E
Lung	N Gene (log10 copies/30 mg)	49183	Protein				-1
Lung	N Gene (log10 copies/30 mg)	49190	Protein				-1
Lung	N Gene (log10 copies/30 mg)	49194	Protein				-1
Lung	N Gene (log10 copies/30 mg)	49197	Protein				2.87
Lung	N Gene (log10 copies/30 mg)	49202	Protein				-1
Lung	N Gene (log10 copies/30 mg)	49206	Protein				-1
Lung	N Gene (log10 copies/30 mg)	49219	Protein				-1
Lung	N Gene (log10 copies/30 mg)	49181	mRNA				1.87
Lung	N Gene (log10 copies/30 mg)	49189	mRNA				-1
Lung	N Gene (log10 copies/30 mg)	49191	mRNA				4.9
Lung	N Gene (log10 copies/30 mg)	49195	mRNA				-1
Lung	N Gene (log10 copies/30 mg)	49198	mRNA				1.26
Lung	N Gene (log10 copies/30 mg)	49201	mRNA				-1
Lung	N Gene (log10 copies/30 mg)	49204	mRNA				3.93
Lung	N Gene (log10 copies/30 mg)	49207	mRNA				-1
Lung	N Gene (log10 copies/30 mg)	48549	Control				8.14
Lung	N Gene (log10 copies/30 mg)	48651	Control				6.31
Lung	N Gene (log10 copies/30 mg)	48816	Control				6.11
Lung	N Gene (log10 copies/30 mg)	48997	Control				-1
Lung	N Gene (log10 copies/30 mg)	49059	Control				6.09
Lung	N Gene (log10 copies/30 mg)	49228	Control				n.t.
Lung	N Gene (log10 copies/30 mg)	49231	Control				4.21
Lung	N Gene (log10 copies/30 mg)	49238	Control				6.61
Bronchial Lymphnode	N Gene (log10 copies/30 mg)	49173	Protein				n.t.	Figure 6, Panel F
Bronchial Lymphnode	N Gene (log10 copies/30 mg)	49183	Protein				-1
Bronchial Lymphnode	N Gene (log10 copies/30 mg)	49190	Protein				1.22
Bronchial Lymphnode	N Gene (log10 copies/30 mg)	49194	Protein				n.t.
Bronchial Lymphnode	N Gene (log10 copies/30 mg)	49197	Protein				n.t.
Bronchial Lymphnode	N Gene (log10 copies/30 mg)	49202	Protein				-1
Bronchial Lymphnode	N Gene (log10 copies/30 mg)	49206	Protein				-1
Bronchial Lymphnode	N Gene (log10 copies/30 mg)	49219	Protein				-1
Bronchial Lymphnode	N Gene (log10 copies/30 mg)	49181	mRNA				-1
Bronchial Lymphnode	N Gene (log10 copies/30 mg)	49189	mRNA				n.t.
Bronchial Lymphnode	N Gene (log10 copies/30 mg)	49191	mRNA				n.t.
Bronchial Lymphnode	N Gene (log10 copies/30 mg)	49195	mRNA				2.64
Bronchial Lymphnode	N Gene (log10 copies/30 mg)	49198	mRNA				n.t.
Bronchial Lymphnode	N Gene (log10 copies/30 mg)	49201	mRNA				-1
Bronchial Lymphnode	N Gene (log10 copies/30 mg)	49204	mRNA				-1
Bronchial Lymphnode	N Gene (log10 copies/30 mg)	49207	mRNA				-1
Bronchial Lymphnode	N Gene (log10 copies/30 mg)	48549	Control				n.t.
Bronchial Lymphnode	N Gene (log10 copies/30 mg)	48651	Control				2.12
Bronchial Lymphnode	N Gene (log10 copies/30 mg)	48816	Control				4.82
Bronchial Lymphnode	N Gene (log10 copies/30 mg)	48997	Control				n.t.
Bronchial Lymphnode	N Gene (log10 copies/30 mg)	49059	Control				n.t.
Bronchial Lymphnode	N Gene (log10 copies/30 mg)	49228	Control				n.t.
Bronchial Lymphnode	N Gene (log10 copies/30 mg)	49231	Control				3.21
Bronchial Lymphnode	N Gene (log10 copies/30 mg)	49238	Control				4.88

## Sheet: Figure 7
Sample	Measure	Animal ID	Group	Score	Figure and Panel
Lung	Radiograph Score Day 0 to Day 7	49173	Protein	1	Figure 7, Panel A (left graph)
Lung	Radiograph Score Day 0 to Day 7	49183	Protein	0
Lung	Radiograph Score Day 0 to Day 7	49190	Protein	1
Lung	Radiograph Score Day 0 to Day 7	49194	Protein	0
Lung	Radiograph Score Day 0 to Day 7	49197	Protein	0
Lung	Radiograph Score Day 0 to Day 7	49202	Protein	0
Lung	Radiograph Score Day 0 to Day 7	49206	Protein	1
Lung	Radiograph Score Day 0 to Day 7	49219	Protein	1
Lung	Radiograph Score Day 0 to Day 7	49181	mRNA	1
Lung	Radiograph Score Day 0 to Day 7	49189	mRNA	0
Lung	Radiograph Score Day 0 to Day 7	49191	mRNA	5
Lung	Radiograph Score Day 0 to Day 7	49195	mRNA	0
Lung	Radiograph Score Day 0 to Day 7	49198	mRNA	0
Lung	Radiograph Score Day 0 to Day 7	49201	mRNA	4
Lung	Radiograph Score Day 0 to Day 7	49204	mRNA	4
Lung	Radiograph Score Day 0 to Day 7	49207	mRNA	0
Lung	Radiograph Score Day 0 to Day 7	48549	Control	8
Lung	Radiograph Score Day 0 to Day 7	48651	Control	0
Lung	Radiograph Score Day 0 to Day 7	48816	Control	14
Lung	Radiograph Score Day 0 to Day 7	48997	Control	4
Lung	Radiograph Score Day 0 to Day 7	49059	Control	9
Lung	Radiograph Score Day 0 to Day 7	49228	Control	0
Lung	Radiograph Score Day 0 to Day 7	49231	Control	8
Lung	Radiograph Score Day 0 to Day 7	49238	Control	5
Lung	Radiograph Score Day 7	49173	Protein	0	Figure 7, Panel A (right graph)
Lung	Radiograph Score Day 7	49183	Protein	0
Lung	Radiograph Score Day 7	49190	Protein	0
Lung	Radiograph Score Day 7	49194	Protein	0
Lung	Radiograph Score Day 7	49197	Protein	0
Lung	Radiograph Score Day 7	49202	Protein	0
Lung	Radiograph Score Day 7	49206	Protein	1
Lung	Radiograph Score Day 7	49219	Protein	1
Lung	Radiograph Score Day 7	49181	mRNA	0
Lung	Radiograph Score Day 7	49189	mRNA	0
Lung	Radiograph Score Day 7	49191	mRNA	2
Lung	Radiograph Score Day 7	49195	mRNA	0
Lung	Radiograph Score Day 7	49198	mRNA	0
Lung	Radiograph Score Day 7	49201	mRNA	2
Lung	Radiograph Score Day 7	49204	mRNA	2
Lung	Radiograph Score Day 7	49207	mRNA	0
Lung	Radiograph Score Day 7	48549	Control	3
Lung	Radiograph Score Day 7	48651	Control	0
Lung	Radiograph Score Day 7	48816	Control	8
Lung	Radiograph Score Day 7	48997	Control	2
Lung	Radiograph Score Day 7	49059	Control	4
Lung	Radiograph Score Day 7	49228	Control	0
Lung	Radiograph Score Day 7	49231	Control	3
Lung	Radiograph Score Day 7	49238	Control	3
Lung	Pathology Score	49173	Protein	0.41
Lung	Pathology Score	49183	Protein	0.2
Lung	Pathology Score	49190	Protein	0.46
Lung	Pathology Score	49194	Protein	0.58
Lung	Pathology Score	49197	Protein	0.44
Lung	Pathology Score	49202	Protein	0.25
Lung	Pathology Score	49206	Protein	0.57
Lung	Pathology Score	49219	Protein	0.58
Lung	Pathology Score	49181	mRNA	0.63
Lung	Pathology Score	49189	mRNA	0.92
Lung	Pathology Score	49191	mRNA	2.19
Lung	Pathology Score	49195	mRNA	0.63	Figure 7, Panel E
Lung	Pathology Score	49198	mRNA	0.76
Lung	Pathology Score	49201	mRNA	0.8
Lung	Pathology Score	49204	mRNA	1.43
Lung	Pathology Score	49207	mRNA	0.83
Lung	Pathology Score	48549	Control	3.07
Lung	Pathology Score	48651	Control	2.3
Lung	Pathology Score	48816	Control	3.21
Lung	Pathology Score	48997	Control	1.09
Lung	Pathology Score	49059	Control	2.24
Lung	Pathology Score	49228	Control	2.82
Lung	Pathology Score	49231	Control	3.47
Lung	Pathology Score	49238	Control	2.96

## Sheet: Figure 8
Sample	Measure	Animal ID	Group	Day 0	Day 7
Lung	Pathology Score	49173	Protein		0.41
Lung	Pathology Score	49183	Protein		0.2
Lung	Pathology Score	49190	Protein		0.46
Lung	Pathology Score	49194	Protein		0.58
Lung	Pathology Score	49197	Protein		0.44
Lung	Pathology Score	49202	Protein		0.25
Lung	Pathology Score	49206	Protein		0.57
Lung	Pathology Score	49219	Protein		0.58
Lung	Pathology Score	49181	mRNA		0.63
Lung	Pathology Score	49189	mRNA		0.92
Lung	Pathology Score	49191	mRNA		2.19
Lung	Pathology Score	49195	mRNA		0.63
Lung	Pathology Score	49198	mRNA		0.76
Lung	Pathology Score	49201	mRNA		0.8
Lung	Pathology Score	49204	mRNA		1.43
Lung	Pathology Score	49207	mRNA		0.83
Lung	Pathology Score	48549	Control		3.07
Lung	Pathology Score	48651	Control		2.3
Lung	Pathology Score	48816	Control		3.21
Lung	Pathology Score	48997	Control		1.09
Lung	Pathology Score	49059	Control		2.24
Lung	Pathology Score	49228	Control		2.82
Lung	Pathology Score	49231	Control		3.47
Lung	Pathology Score	49238	Control		2.96
Serum	B.1.617.2 nAb Titer	49173	Protein	474
Serum	B.1.617.2 nAb Titer	49183	Protein	722
Serum	B.1.617.2 nAb Titer	49190	Protein	610
Serum	B.1.617.2 nAb Titer	49194	Protein	459
Serum	B.1.617.2 nAb Titer	49197	Protein	295
Serum	B.1.617.2 nAb Titer	49202	Protein	479
Serum	B.1.617.2 nAb Titer	49206	Protein	469
Serum	B.1.617.2 nAb Titer	49219	Protein	201
Serum	B.1.617.2 nAb Titer	49181	mRNA	63
Serum	B.1.617.2 nAb Titer	49189	mRNA	57
Serum	B.1.617.2 nAb Titer	49191	mRNA	54
Serum	B.1.617.2 nAb Titer	49195	mRNA	60
Serum	B.1.617.2 nAb Titer	49198	mRNA	125
Serum	B.1.617.2 nAb Titer	49201	mRNA	85
Serum	B.1.617.2 nAb Titer	49204	mRNA	46
Serum	B.1.617.2 nAb Titer	49207	mRNA	152
Serum	B.1.617.2 nAb Titer	48549	Control	20
Serum	B.1.617.2 nAb Titer	48651	Control	20
Serum	B.1.617.2 nAb Titer	48816	Control	20
Serum	B.1.617.2 nAb Titer	48997	Control	20
Serum	B.1.617.2 nAb Titer	49059	Control	20
Serum	B.1.617.2 nAb Titer	49228	Control	20
Serum	B.1.617.2 nAb Titer	49231	Control	20
Serum	B.1.617.2 nAb Titer	49238	Control	20
Lung	log10 copies/30 ug	49173	Protein		-1
Lung	log10 copies/30 ug	49183	Protein		-1
Lung	log10 copies/30 ug	49190	Protein		-1
Lung	log10 copies/30 ug	49194	Protein		-1
Lung	log10 copies/30 ug	49197	Protein		2.87
Lung	log10 copies/30 ug	49202	Protein		-1
Lung	log10 copies/30 ug	49206	Protein		-1
Lung	log10 copies/30 ug	49219	Protein		-1
Lung	log10 copies/30 ug	49181	mRNA		1.87
Lung	log10 copies/30 ug	49189	mRNA		-1
Lung	log10 copies/30 ug	49191	mRNA		4.9
Lung	log10 copies/30 ug	49195	mRNA		-1
Lung	log10 copies/30 ug	49198	mRNA		1.26
Lung	log10 copies/30 ug	49201	mRNA		-1
Lung	log10 copies/30 ug	49204	mRNA		3.93
Lung	log10 copies/30 ug	49207	mRNA		-1
Lung	log10 copies/30 ug	48549	Control		8.14
Lung	log10 copies/30 ug	48651	Control		6.31
Lung	log10 copies/30 ug	48816	Control		6.11
Lung	log10 copies/30 ug	48997	Control		-1
Lung	log10 copies/30 ug	49059	Control		6.09
Lung	log10 copies/30 ug	49228	Control		n.t.
Lung	log10 copies/30 ug	49231	Control		4.21
Lung	log10 copies/30 ug	49238	Control		6.61

## Sheet: Figure S1
Measure	Animal ID	Group	Day 7
Sum of Sedated Assessment Score	49173	Protein	2
Sum of Sedated Assessment Score	49183	Protein	4
Sum of Sedated Assessment Score	49190	Protein	1
Sum of Sedated Assessment Score	49194	Protein	2
Sum of Sedated Assessment Score	49197	Protein	5
Sum of Sedated Assessment Score	49202	Protein	4
Sum of Sedated Assessment Score	49206	Protein	10
Sum of Sedated Assessment Score	49219	Protein	12
Sum of Sedated Assessment Score	49181	mRNA	4
Sum of Sedated Assessment Score	49189	mRNA	2
Sum of Sedated Assessment Score	49191	mRNA	4
Sum of Sedated Assessment Score	49195	mRNA	6
Sum of Sedated Assessment Score	49198	mRNA	0
Sum of Sedated Assessment Score	49201	mRNA	2
Sum of Sedated Assessment Score	49204	mRNA	6
Sum of Sedated Assessment Score	49207	mRNA	2
Sum of Sedated Assessment Score	48549	Control	2
Sum of Sedated Assessment Score	48651	Control	13
Sum of Sedated Assessment Score	48816	Control	5
Sum of Sedated Assessment Score	48997	Control	4
Sum of Sedated Assessment Score	49059	Control	2
Sum of Sedated Assessment Score	49228	Control	14
Sum of Sedated Assessment Score	49231	Control	7
Sum of Sedated Assessment Score	49238	Control	8
Sum of Cage Side Observation Score	49173	Protein	0
Sum of Cage Side Observation Score	49183	Protein	20
Sum of Cage Side Observation Score	49190	Protein	3
Sum of Cage Side Observation Score	49194	Protein	2
Sum of Cage Side Observation Score	49197	Protein	4
Sum of Cage Side Observation Score	49202	Protein	0
Sum of Cage Side Observation Score	49206	Protein	3
Sum of Cage Side Observation Score	49219	Protein	4
Sum of Cage Side Observation Score	49181	mRNA	0
Sum of Cage Side Observation Score	49189	mRNA	1
Sum of Cage Side Observation Score	49191	mRNA	1
Sum of Cage Side Observation Score	49195	mRNA	0
Sum of Cage Side Observation Score	49198	mRNA	5
Sum of Cage Side Observation Score	49201	mRNA	2
Sum of Cage Side Observation Score	49204	mRNA	1
Sum of Cage Side Observation Score	49207	mRNA	0
Sum of Cage Side Observation Score	48549	Control	7
Sum of Cage Side Observation Score	48651	Control	2
Sum of Cage Side Observation Score	48816	Control	10
Sum of Cage Side Observation Score	48997	Control	0
Sum of Cage Side Observation Score	49059	Control	4
Sum of Cage Side Observation Score	49228	Control	0
Sum of Cage Side Observation Score	49231	Control	6
Sum of Cage Side Observation Score	49238	Control	4

## Sheet: Figure S2
Sample	Measure	Animal ID	Group	Day 0	Day 2	Day 4	Day 7
Whole Blood	WBC x 10^3/ul	49173	Protein	4.4	9.8	5.2	10
Whole Blood	WBC x 10^3/ul	49183	Protein	6.9	8.1	11.3	7
Whole Blood	WBC x 10^3/ul	49190	Protein	7.2	4.2	9.3	4.4
Whole Blood	WBC x 10^3/ul	49194	Protein	6	6.9	6	13.3
Whole Blood	WBC x 10^3/ul	49197	Protein	11.5	12.3	14	15.2
Whole Blood	WBC x 10^3/ul	49202	Protein	5	6.1	5.6	7.1
Whole Blood	WBC x 10^3/ul	49206	Protein	6.4	4.6	5.4	12.3
Whole Blood	WBC x 10^3/ul	49219	Protein	10.1	5.5	8.2	11.7
Whole Blood	WBC x 10^3/ul	49181	mRNA	10	3.3	5.6	5.8
Whole Blood	WBC x 10^3/ul	49189	mRNA	21.3	3.2	6.5	8.2
Whole Blood	WBC x 10^3/ul	49191	mRNA	9.9	9.2	8	8.4
Whole Blood	WBC x 10^3/ul	49195	mRNA	17.3	8.6	9.6	9.2
Whole Blood	WBC x 10^3/ul	49198	mRNA	13.7	9.3	8.2	10.8
Whole Blood	WBC x 10^3/ul	49201	mRNA	12	6.1	7	11.9
Whole Blood	WBC x 10^3/ul	49204	mRNA	15	14	8.8	12.5
Whole Blood	WBC x 10^3/ul	49207	mRNA	5.7	3.9	8.1	19.1
Whole Blood	WBC x 10^3/ul	48549	Control	6.7	4.1	5.8	7.3
Whole Blood	WBC x 10^3/ul	48651	Control	12.3	8.5	7	7.9
Whole Blood	WBC x 10^3/ul	48816	Control	7	8.3	12.6	7.1
Whole Blood	WBC x 10^3/ul	48997	Control	10.5	15.4	12.4	9.1
Whole Blood	WBC x 10^3/ul	49059	Control	9.2	5.9	8	7.6
Whole Blood	WBC x 10^3/ul	49228	Control	14	13.3	14.7	18
Whole Blood	WBC x 10^3/ul	49231	Control	9	10	9.2	16
Whole Blood	WBC x 10^3/ul	49238	Control	17.8	10.1	6.9	10
Whole Blood	Lymphocyte Counts/uL	49173	Protein	2860	2450	1716	5100
Whole Blood	Lymphocyte Counts/uL	49183	Protein	4416	1458	3390	3150
Whole Blood	Lymphocyte Counts/uL	49190	Protein	2808	1680	3162	1584
Whole Blood	Lymphocyte Counts/uL	49194	Protein	4440	3864	2880	1729
Whole Blood	Lymphocyte Counts/uL	49197	Protein	6900	4551	4340	6080
Whole Blood	Lymphocyte Counts/uL	49202	Protein	3550	1769	1680	2059
Whole Blood	Lymphocyte Counts/uL	49206	Protein	3136	1196	1674	861
Whole Blood	Lymphocyte Counts/uL	49219	Protein	5454	2310	3198	2106
Whole Blood	Lymphocyte Counts/uL	49181	mRNA	4900	1254	2016	2784
Whole Blood	Lymphocyte Counts/uL	49189	mRNA	4473	2112	5005	5740
Whole Blood	Lymphocyte Counts/uL	49191	mRNA	6237	2760	3040	3948
Whole Blood	Lymphocyte Counts/uL	49195	mRNA	6574	1462	2592	2484
Whole Blood	Lymphocyte Counts/uL	49198	mRNA	6165	3162	2624	2916
Whole Blood	Lymphocyte Counts/uL	49201	mRNA	7080	1891	2590	2737
Whole Blood	Lymphocyte Counts/uL	49204	mRNA	8550	4060	4136	5625
Whole Blood	Lymphocyte Counts/uL	49207	mRNA	2337	1638	3888	3629
Whole Blood	Lymphocyte Counts/uL	48549	Control	3484	1845	2610	3942
Whole Blood	Lymphocyte Counts/uL	48651	Control	2091	1190	1820	2844
Whole Blood	Lymphocyte Counts/uL	48816	Control	3780	3818	3528	3763
Whole Blood	Lymphocyte Counts/uL	48997	Control	5880	7854	5828	3913
Whole Blood	Lymphocyte Counts/uL	49059	Control	6072	2714	3920	5548
Whole Blood	Lymphocyte Counts/uL	49228	Control	6580	3724	3528	6480
Whole Blood	Lymphocyte Counts/uL	49231	Control	3510	1200	2392	5920
Whole Blood	Lymphocyte Counts/uL	49238	Control	6586	2525	3174	2900
Whole Blood	Monocyte Counts/uL	49173	Protein	88	98	104	100
Whole Blood	Monocyte Counts/uL	49183	Protein	276	324	339	0
Whole Blood	Monocyte Counts/uL	49190	Protein	144	210	0	44
Whole Blood	Monocyte Counts/uL	49194	Protein	300	0	120	133
Whole Blood	Monocyte Counts/uL	49197	Protein	460	492	280	152
Whole Blood	Monocyte Counts/uL	49202	Protein	150	61	224	0
Whole Blood	Monocyte Counts/uL	49206	Protein	320	92	108	246
Whole Blood	Monocyte Counts/uL	49219	Protein	404	220	164	234
Whole Blood	Monocyte Counts/uL	49181	mRNA	100	99	112	116
Whole Blood	Monocyte Counts/uL	49189	mRNA	1491	160	65	0
Whole Blood	Monocyte Counts/uL	49191	mRNA	396	184	80	0
Whole Blood	Monocyte Counts/uL	49195	mRNA	173	344	384	184
Whole Blood	Monocyte Counts/uL	49198	mRNA	411	186	410	108
Whole Blood	Monocyte Counts/uL	49201	mRNA	240	244	210	238
Whole Blood	Monocyte Counts/uL	49204	mRNA	750	280	352	0
Whole Blood	Monocyte Counts/uL	49207	mRNA	285	39	243	573
Whole Blood	Monocyte Counts/uL	48549	Control	268	123	58	0
Whole Blood	Monocyte Counts/uL	48651	Control	246	425	70	0
Whole Blood	Monocyte Counts/uL	48816	Control	420	83	0	0
Whole Blood	Monocyte Counts/uL	48997	Control	420	308	248	182
Whole Blood	Monocyte Counts/uL	49059	Control	368	531	320	380
Whole Blood	Monocyte Counts/uL	49228	Control	420	133	441	360
Whole Blood	Monocyte Counts/uL	49231	Control	180	300	368	800
Whole Blood	Monocyte Counts/uL	49238	Control	1602	303	138	0
Whole Blood	Neutrophil Counts/uL	49173	Protein	1232	7252	3276	4700
Whole Blood	Neutrophil Counts/uL	49183	Protein	2139	6237	7571	3850
Whole Blood	Neutrophil Counts/uL	49190	Protein	4176	2268	6045	2684
Whole Blood	Neutrophil Counts/uL	49194	Protein	1200	2967	2940	11172
Whole Blood	Neutrophil Counts/uL	49197	Protein	4140	7257	8820	8968
Whole Blood	Neutrophil Counts/uL	49202	Protein	1250	4270	3528	4899
Whole Blood	Neutrophil Counts/uL	49206	Protein	2688	3174	3510	10578
Whole Blood	Neutrophil Counts/uL	49219	Protein	4040	2970	4756	9360
Whole Blood	Neutrophil Counts/uL	49181	mRNA	4000	1782	2912	2668
Whole Blood	Neutrophil Counts/uL	49189	mRNA	14910	832	1300	2296
Whole Blood	Neutrophil Counts/uL	49191	mRNA	3168	6256	4480	4284
Whole Blood	Neutrophil Counts/uL	49195	mRNA	9515	6708	6432	6532
Whole Blood	Neutrophil Counts/uL	49198	mRNA	6987	5394	4592	7452
Whole Blood	Neutrophil Counts/uL	49201	mRNA	3840	3782	3850	8330
Whole Blood	Neutrophil Counts/uL	49204	mRNA	5400	9660	3520	6750
Whole Blood	Neutrophil Counts/uL	49207	mRNA	2850	1989	3726	14516
Whole Blood	Neutrophil Counts/uL	48549	Control	2948	2050	3016	3066
Whole Blood	Neutrophil Counts/uL	48651	Control	9471	6800	4760	4661
Whole Blood	Neutrophil Counts/uL	48816	Control	2450	4233	8820	2769
Whole Blood	Neutrophil Counts/uL	48997	Control	3570	6930	4836	4004
Whole Blood	Neutrophil Counts/uL	49059	Control	2576	2596	3280	1444
Whole Blood	Neutrophil Counts/uL	49228	Control	6860	9443	10437	10620
Whole Blood	Neutrophil Counts/uL	49231	Control	5220	8500	6440	9280
Whole Blood	Neutrophil Counts/uL	49238	Control	9256	6868	3243	6700
Whole Blood	Eosinophil Counts/uL	49173	Protein	220	0	104	100
Whole Blood	Eosinophil Counts/uL	49183	Protein	69	81	0	0
Whole Blood	Eosinophil Counts/uL	49190	Protein	72	42	93	88
Whole Blood	Eosinophil Counts/uL	49194	Protein	60	69	60	0
Whole Blood	Eosinophil Counts/uL	49197	Protein	0	0	560	0
Whole Blood	Eosinophil Counts/uL	49202	Protein	50	0	168	142
Whole Blood	Eosinophil Counts/uL	49206	Protein	256	138	108	615
Whole Blood	Eosinophil Counts/uL	49219	Protein	202	0	82	0
Whole Blood	Eosinophil Counts/uL	49181	mRNA	1000	165	560	232
Whole Blood	Eosinophil Counts/uL	49189	mRNA	213	96	130	164
Whole Blood	Eosinophil Counts/uL	49191	mRNA	99	0	400	168
Whole Blood	Eosinophil Counts/uL	49195	mRNA	1038	86	192	0
Whole Blood	Eosinophil Counts/uL	49198	mRNA	137	558	574	324
Whole Blood	Eosinophil Counts/uL	49201	mRNA	840	183	350	595
Whole Blood	Eosinophil Counts/uL	49204	mRNA	300	0	792	125
Whole Blood	Eosinophil Counts/uL	49207	mRNA	228	234	243	191
Whole Blood	Eosinophil Counts/uL	48549	Control	0	82	116	292
Whole Blood	Eosinophil Counts/uL	48651	Control	492	85	350	395
Whole Blood	Eosinophil Counts/uL	48816	Control	350	166	252	568
Whole Blood	Eosinophil Counts/uL	48997	Control	630	308	1488	1001
Whole Blood	Eosinophil Counts/uL	49059	Control	184	59	480	228
Whole Blood	Eosinophil Counts/uL	49228	Control	140	0	294	540
Whole Blood	Eosinophil Counts/uL	49231	Control	90	0	0	0
Whole Blood	Eosinophil Counts/uL	49238	Control	356	404	345	400
Whole Blood	RBC x 10^6/uL	49173	Protein	5.42	5.25	5.16	5.07
Whole Blood	RBC x 10^6/uL	49183	Protein	6.04	5.38	5.4	5.14
Whole Blood	RBC x 10^6/uL	49190	Protein	5.7	5.3	5.24	5.13
Whole Blood	RBC x 10^6/uL	49194	Protein	5.56	4.88	4.91	4.64
Whole Blood	RBC x 10^6/uL	49197	Protein	5.75	5.16	5.25	5.75
Whole Blood	RBC x 10^6/uL	49202	Protein	5.51	5.16	5.1	4.95
Whole Blood	RBC x 10^6/uL	49206	Protein	4.96	4.65	4.72	4.61
Whole Blood	RBC x 10^6/uL	49219	Protein	5.14	4.77	4.77	4.88
Whole Blood	RBC x 10^6/uL	49181	mRNA	5.07	4.37	4.68	4.53
Whole Blood	RBC x 10^6/uL	49189	mRNA	5.94	5.19	5.3	5.19
Whole Blood	RBC x 10^6/uL	49191	mRNA	4.92	4.56	4.68	4.63
Whole Blood	RBC x 10^6/uL	49195	mRNA	5.34	4.92	5.06	5.19
Whole Blood	RBC x 10^6/uL	49198	mRNA	5.92	5.49	5.89	5.71
Whole Blood	RBC x 10^6/uL	49201	mRNA	4.84	4.71	4.68	4.91
Whole Blood	RBC x 10^6/uL	49204	mRNA	5.42	4.89	4.93	4.63
Whole Blood	RBC x 10^6/uL	49207	mRNA	5.51	5.06	5.06	4.78
Whole Blood	RBC x 10^6/uL	48549	Control	5.21	4.95	5.08	4.61
Whole Blood	RBC x 10^6/uL	48651	Control	4.98	4.67	5.09	4.74
Whole Blood	RBC x 10^6/uL	48816	Control	4.96	4.62	4.59	4.62
Whole Blood	RBC x 10^6/uL	48997	Control	5.92	5.42	5.58	5.64
Whole Blood	RBC x 10^6/uL	49059	Control	5.62	4.93	4.83	4.87
Whole Blood	RBC x 10^6/uL	49228	Control	5.31	5.31	5.36	5.41
Whole Blood	RBC x 10^6/uL	49231	Control	5.29	5.14	5.42	5.22
Whole Blood	RBC x 10^6/uL	49238	Control	5.38	4.62	4.8	4.93
Whole Blood	Platelets x 10^5/uL	49173	Protein	3.62	3.93	3.82	2.4
Whole Blood	Platelets x 10^5/uL	49183	Protein	3.19	3.06	2.57	3.24
Whole Blood	Platelets x 10^5/uL	49190	Protein	2.33	2.36	2.17	2.27
Whole Blood	Platelets x 10^5/uL	49194	Protein	3.75	4.16	3.51	3.6
Whole Blood	Platelets x 10^5/uL	49197	Protein	1.08	1.43	1.92	1.69
Whole Blood	Platelets x 10^5/uL	49202	Protein	4.4	3.4	3.68	4.33
Whole Blood	Platelets x 10^5/uL	49206	Protein	2.6	2.99	3.6	4.78
Whole Blood	Platelets x 10^5/uL	49219	Protein	3.26	3.29	3.51	3.93
Whole Blood	Platelets x 10^5/uL	49181	mRNA	3.33	2.91	3.17	3.73
Whole Blood	Platelets x 10^5/uL	49189	mRNA	2.72	3.03	4.17	4.41
Whole Blood	Platelets x 10^5/uL	49191	mRNA	4.87	3.83	4.46	6.13
Whole Blood	Platelets x 10^5/uL	49195	mRNA	4.24	4.14	4.14	3.31
Whole Blood	Platelets x 10^5/uL	49198	mRNA	4.81	4.7	4.6	4.64
Whole Blood	Platelets x 10^5/uL	49201	mRNA	4.82	4.43	4.18	4.77
Whole Blood	Platelets x 10^5/uL	49204	mRNA	4.29	3.82	3.93	4.73
Whole Blood	Platelets x 10^5/uL	49207	mRNA	3.76	3.72	3.31	3.78
Whole Blood	Platelets x 10^5/uL	48549	Control	1.7	2.59	2.23	2.67
Whole Blood	Platelets x 10^5/uL	48651	Control	4.43	3.44	3.97	2.61
Whole Blood	Platelets x 10^5/uL	48816	Control	3.32	2.97	1.6	2.72
Whole Blood	Platelets x 10^5/uL	48997	Control	1.67	1.16	1.82	2.66
Whole Blood	Platelets x 10^5/uL	49059	Control	3.44	3.56	3.64	4.13
Whole Blood	Platelets x 10^5/uL	49228	Control	2.13	2.78	2.2	2.46
Whole Blood	Platelets x 10^5/uL	49231	Control	2.54	2.4	3.85	3.2
Whole Blood	Platelets x 10^5/uL	49238	Control	3.59	2.64	3.3	3.77
Whole Blood	Hemoglobin gm/dl	49173	Protein	11.8	11.8	11.7	11.5
Whole Blood	Hemoglobin gm/dl	49183	Protein	12.4	11.7	11.7	11.5
Whole Blood	Hemoglobin gm/dl	49190	Protein	12	11.7	11.3	11.5
Whole Blood	Hemoglobin gm/dl	49194	Protein	13	12	11.9	11.4
Whole Blood	Hemoglobin gm/dl	49197	Protein	11.8	10.8	11	12.1
Whole Blood	Hemoglobin gm/dl	49202	Protein	12.1	11.9	12.1	11.4
Whole Blood	Hemoglobin gm/dl	49206	Protein	11.1	11	10.9	10.8
Whole Blood	Hemoglobin gm/dl	49219	Protein	11.9	11.4	11.5	11.5
Whole Blood	Hemoglobin gm/dl	49181	mRNA	12.4	11.2	11.8	11.6
Whole Blood	Hemoglobin gm/dl	49189	mRNA	12.7	11.2	11.3	11.3
Whole Blood	Hemoglobin gm/dl	49191	mRNA	10.7	10.2	10.3	10.2
Whole Blood	Hemoglobin gm/dl	49195	mRNA	12.6	11.4	11.9	11.9
Whole Blood	Hemoglobin gm/dl	49198	mRNA	12	11.6	12.3	11.9
Whole Blood	Hemoglobin gm/dl	49201	mRNA	11.3	11.1	11.1	11.7
Whole Blood	Hemoglobin gm/dl	49204	mRNA	11.6	10.8	10.8	10.4
Whole Blood	Hemoglobin gm/dl	49207	mRNA	12.9	12	12.1	11.5
Whole Blood	Hemoglobin gm/dl	48549	Control	12.2	11.9	12.6	11.5
Whole Blood	Hemoglobin gm/dl	48651	Control	11.2	10.7	11.6	10.9
Whole Blood	Hemoglobin gm/dl	48816	Control	11.4	11.2	11.3	11.2
Whole Blood	Hemoglobin gm/dl	48997	Control	12.9	12.4	12.7	12.8
Whole Blood	Hemoglobin gm/dl	49059	Control	11.8	10.7	10.4	10.9
Whole Blood	Hemoglobin gm/dl	49228	Control	11.9	12.4	12.4	12.4
Whole Blood	Hemoglobin gm/dl	49231	Control	12	12	13.1	12.3
Whole Blood	Hemoglobin gm/dl	49238	Control	11.8	10.4	10.9	10.9
Whole Blood	MCV fl	49173	Protein	68	70	70	70
Whole Blood	MCV fl	49183	Protein	69	70	70	70
Whole Blood	MCV fl	49190	Protein	68	68	68	68
Whole Blood	MCV fl	49194	Protein	75	76	76	76
Whole Blood	MCV fl	49197	Protein	66	66	66	67
Whole Blood	MCV fl	49202	Protein	70	72	71	71
Whole Blood	MCV fl	49206	Protein	71	72	72	72
Whole Blood	MCV fl	49219	Protein	75	75	74	74
Whole Blood	MCV fl	49181	mRNA	78	78	78	78
Whole Blood	MCV fl	49189	mRNA	69	68	68	68
Whole Blood	MCV fl	49191	mRNA	69	69	69	69
Whole Blood	MCV fl	49195	mRNA	71	72	72	72
Whole Blood	MCV fl	49198	mRNA	66	66	66	66
Whole Blood	MCV fl	49201	mRNA	73	73	73	73
Whole Blood	MCV fl	49204	mRNA	71	70	70	70
Whole Blood	MCV fl	49207	mRNA	75	75	75	74
Whole Blood	MCV fl	48549	Control	76	75	75	75
Whole Blood	MCV fl	48651	Control	73	72	73	73
Whole Blood	MCV fl	48816	Control	74	75	74	74
Whole Blood	MCV fl	48997	Control	70	71	71	71
Whole Blood	MCV fl	49059	Control	68	68	68	67
Whole Blood	MCV fl	49228	Control	71	72	71	71
Whole Blood	MCV fl	49231	Control	73	72	72	72
Whole Blood	MCV fl	49238	Control	71	70	70	70
Whole Blood	MCHC pg/fl	49173	Protein	32.2	31.9	32.2	32.4
Whole Blood	MCHC pg/fl	49183	Protein	31	31.1	30.9	32.1
Whole Blood	MCHC pg/fl	49190	Protein	30.9	32.2	31.8	32.8
Whole Blood	MCHC pg/fl	49194	Protein	31.1	32.5	31.8	32.4
Whole Blood	MCHC pg/fl	49197	Protein	31	31.6	31.6	31.6
Whole Blood	MCHC pg/fl	49202	Protein	31.5	32.2	33.3	32.4
Whole Blood	MCHC pg/fl	49206	Protein	31.3	32.8	32.2	32.6
Whole Blood	MCHC pg/fl	49219	Protein	31	32.1	32.5	31.8
Whole Blood	MCHC pg/fl	49181	mRNA	31.6	32.9	32.3	32.8
Whole Blood	MCHC pg/fl	49189	mRNA	30.8	31.9	31.2	32
Whole Blood	MCHC pg/fl	49191	mRNA	31.3	32.5	31.7	32.1
Whole Blood	MCHC pg/fl	49195	mRNA	33	32.5	32.7	31.8
Whole Blood	MCHC pg/fl	49198	mRNA	30.6	31.9	31.4	31.4
Whole Blood	MCHC pg/fl	49201	mRNA	32.1	32.2	32.7	32.7
Whole Blood	MCHC pg/fl	49204	mRNA	30.2	31.8	31.3	32
Whole Blood	MCHC pg/fl	49207	mRNA	31.3	31.6	32.1	32.3
Whole Blood	MCHC pg/fl	48549	Control	30.9	32	32.9	33.3
Whole Blood	MCHC pg/fl	48651	Control	31	31.8	31.4	31.7
Whole Blood	MCHC pg/fl	48816	Control	31	32.2	33	32.7
Whole Blood	MCHC pg/fl	48997	Control	31	32.3	31.9	32.1
Whole Blood	MCHC pg/fl	49059	Control	30.8	31.7	31.6	33.3
Whole Blood	MCHC pg/fl	49228	Control	31.4	32.7	32.4	32.2
Whole Blood	MCHC pg/fl	49231	Control	31.2	32.4	33.7	32.6
Whole Blood	MCHC pg/fl	49238	Control	31.1	32	32.5	31.3
Whole Blood	MCH pg	49173	Protein	21.8	22.4	22.7	22.6
Whole Blood	MCH pg	49183	Protein	21.3	21.7	21.6	22.3
Whole Blood	MCH pg	49190	Protein	21	22	21.6	22.4
Whole Blood	MCH pg	49194	Protein	23.3	24.5	24.2	24.5
Whole Blood	MCH pg	49197	Protein	20.4	20.9	21	21.1
Whole Blood	MCH pg	49202	Protein	22	23.1	23.8	23.1
Whole Blood	MCH pg	49206	Protein	22.3	23.6	23.2	23.4
Whole Blood	MCH pg	49219	Protein	23.1	23.9	24.1	23.5
Whole Blood	MCH pg	49181	mRNA	24.6	25.7	25.2	25.6
Whole Blood	MCH pg	49189	mRNA	21.3	21.6	21.3	21.8
Whole Blood	MCH pg	49191	mRNA	21.6	22.4	21.9	22
Whole Blood	MCH pg	49195	mRNA	23.5	23.3	23.5	22.9
Whole Blood	MCH pg	49198	mRNA	20.3	21.1	20.9	20.8
Whole Blood	MCH pg	49201	mRNA	23.3	23.6	23.8	23.8
Whole Blood	MCH pg	49204	mRNA	21.4	22.1	21.8	22.4
Whole Blood	MCH pg	49207	mRNA	23.4	23.7	24	24
Whole Blood	MCH pg	48549	Control	23.5	24.1	24.7	24.9
Whole Blood	MCH pg	48651	Control	22.5	23	22.8	23.1
Whole Blood	MCH pg	48816	Control	23	24.3	24.5	24.2
Whole Blood	MCH pg	48997	Control	21.8	22.8	22.7	22.7
Whole Blood	MCH pg	49059	Control	21.1	21.6	21.5	22.3
Whole Blood	MCH pg	49228	Control	22.4	23.4	23.1	22.9
Whole Blood	MCH pg	49231	Control	22.7	23.4	24.2	23.5
Whole Blood	MCH pg	49238	Control	21.9	22.4	22.7	22.1
Whole Blood	Weight kg	49173	Protein	2.31	2.31	2.3	2.39
Whole Blood	Weight kg	49183	Protein	2.18	2.18	2.18	2.67
Whole Blood	Weight kg	49190	Protein	2.37	2.37	2.37	2.37
Whole Blood	Weight kg	49194	Protein	2.35	2.35	2.35	2.41
Whole Blood	Weight kg	49197	Protein	2.53	2.53	2.53	2.57
Whole Blood	Weight kg	49202	Protein	3.02	3.02	3.02	2.95
Whole Blood	Weight kg	49206	Protein	2.2	2.2	2.2	2.52
Whole Blood	Weight kg	49219	Protein	2.6	2.6	2.6	2.6
Whole Blood	Weight kg	49181	mRNA	2.59	2.59	2.59	2.78
Whole Blood	Weight kg	49189	mRNA	2.57	2.5	2.7	2.7
Whole Blood	Weight kg	49191	mRNA	2.68	2.68	2.8	2.8
Whole Blood	Weight kg	49195	mRNA	2.39	2.39	2.37	2.37
Whole Blood	Weight kg	49198	mRNA	2.46	2.46	2.46	2.46
Whole Blood	Weight kg	49201	mRNA	2.32	2.32	2.54	2.54
Whole Blood	Weight kg	49204	mRNA	2.26	2.26	2.26	2.26
Whole Blood	Weight kg	49207	mRNA	2.29	2.29	2.27	2.29
Whole Blood	Weight kg	48549	Control	3.56	3.56	3.56	3.66
Whole Blood	Weight kg	48651	Control	2.75	2.75	2.75	2.85
Whole Blood	Weight kg	48816	Control	2.83	2.83	2.83	2.99
Whole Blood	Weight kg	48997	Control	2.23	2.23	2.23	2.4
Whole Blood	Weight kg	49059	Control	3.25	3.25	2.75	3.42
Whole Blood	Weight kg	49228	Control	2.11	2.11	2.36	2.36
Whole Blood	Weight kg	49231	Control	2.56	2.56	2.67	2.67
Whole Blood	Weight kg	49238	Control	1.89	1.89	1.89	2.1

## Sheet: Figure S3
Sample	Measure	Animal ID	Group	Day 0	Day 2	Day 4	Day 7
Whole Blood	CRP (mg/L)	49173	Protein	5	5	5	5
Whole Blood	CRP (mg/L)	49183	Protein	5	5	5	5
Whole Blood	CRP (mg/L)	49190	Protein	5	5	5	5
Whole Blood	CRP (mg/L)	49194	Protein	5	5	5	5
Whole Blood	CRP (mg/L)	49197	Protein	5	22.6	7.5	5
Whole Blood	CRP (mg/L)	49202	Protein	5	5	5	5
Whole Blood	CRP (mg/L)	49206	Protein	5	10	7.7	5.3
Whole Blood	CRP (mg/L)	49219	Protein	5	5	5	5
Whole Blood	CRP (mg/L)	49181	mRNA	5	5	6.3	5
Whole Blood	CRP (mg/L)	49189	mRNA	148	5.4	5	5
Whole Blood	CRP (mg/L)	49191	mRNA	11.9	33.3	26.8	5
Whole Blood	CRP (mg/L)	49195	mRNA	5	5.1	5	5
Whole Blood	CRP (mg/L)	49198	mRNA	5	5	5	5
Whole Blood	CRP (mg/L)	49201	mRNA	5	22	12.2	5
Whole Blood	CRP (mg/L)	49204	mRNA	5	26.7	5	5
Whole Blood	CRP (mg/L)	49207	mRNA	5	17.8	14.4	5
Whole Blood	CRP (mg/L)	48549	Control	5	30.8	5	5
Whole Blood	CRP (mg/L)	48651	Control	6.5	n.t.	5	5.6
Whole Blood	CRP (mg/L)	48816	Control	5	16.2	14.1	10.7
Whole Blood	CRP (mg/L)	48997	Control	n.t	13.7	15.3	5
Whole Blood	CRP (mg/L)	49059	Control	5	10.5	6.2	5
Whole Blood	CRP (mg/L)	49228	Control	5	5	13	5
Whole Blood	CRP (mg/L)	49231	Control	5.8	n.t.	6.6	6.3
Whole Blood	CRP (mg/L)	49238	Control	5	8.5	11.7	7.1
Whole Blood	AUC of CRP	49173	Protein				35
Whole Blood	AUC of CRP	49183	Protein				35
Whole Blood	AUC of CRP	49190	Protein				35
Whole Blood	AUC of CRP	49194	Protein				35
Whole Blood	AUC of CRP	49197	Protein				76.45
Whole Blood	AUC of CRP	49202	Protein				35
Whole Blood	AUC of CRP	49206	Protein				52.2
Whole Blood	AUC of CRP	49219	Protein				35
Whole Blood	AUC of CRP	49181	mRNA				38.25
Whole Blood	AUC of CRP	49189	mRNA				178.8
Whole Blood	AUC of CRP	49191	mRNA				153
Whole Blood	AUC of CRP	49195	mRNA				35.2
Whole Blood	AUC of CRP	49198	mRNA				35
Whole Blood	AUC of CRP	49201	mRNA				87
Whole Blood	AUC of CRP	49204	mRNA				78.4
Whole Blood	AUC of CRP	49207	mRNA				84.1
Whole Blood	AUC of CRP	48549	Control				86.6
Whole Blood	AUC of CRP	48651	Control				38.9
Whole Blood	AUC of CRP	48816	Control				88.7
Whole Blood	AUC of CRP	48997	Control				59.45
Whole Blood	AUC of CRP	49059	Control				49
Whole Blood	AUC of CRP	49228	Control				55
Whole Blood	AUC of CRP	49231	Control				44.15
Whole Blood	AUC of CRP	49238	Control				61.9

[truncated: 14 more sheets: Figure S4, Figure S5, Figure S6, Figure S8, Figure S9, Figure S10, Figure S11, Figure S12, Figure S13, Figure S14, Figure S15, Figure S16, Figure S17, Figure S18]
